# Supplementary material for: Mechanistic Mathematical Modeling Tests Hypotheses of the Neurovascular Coupling in fMRI
Source: PLoS Comput Biol. 2016 Jun 16;12(6):e1004971. doi: 10.1371/journal.pcbi.1004971 (PMC4911100; doi:10.1371/journal.pcbi.1004971)
Supplement: S2 Appendix — (TXT) [file pcbi.1004971.s002.txt]

TR = 500 ms
Stimulus duration = 500 ms


INTENSITY EXPERIMENT

Primary stimulus (white circle)
Normalized BOLD response		SE
(group mean)
        0         				0
   -0.1976    				0.5398
    1.0692    				0.5045
    1.3460    				0.7383
    1.5893    				0.6566
    2.9547    				0.7075
    5.5876    				0.8926
   10.1427    				1.2005
   14.1627    				1.4411
   19.0557    				1.9199
   21.4582    				2.0002
   23.1091    				2.1483
   23.5024    				2.3785
   23.2839    				2.1691
   18.6653    				2.1366
   17.5130    				1.7237
   14.3747   				1.6500
   11.7962   				1.6717
    8.4481    				1.9633
    6.2977    				1.7978
    4.3510    				1.7733
    2.2273    				1.6892
    1.0462    				1.4314
   -0.3406    				1.4398
   -1.0583    				1.3512
   -0.7754    				1.0737
   -0.5478    				1.3094
   -0.2647    				0.9729
   -0.9426    				1.2254
   -0.5118    				1.3640
    0.1252    				1.4072
   -0.0151    				1.6522
    0.5191    				1.6720
   -0.8326    				1.3174
   -1.2921    				1.3545
   -2.0418    				1.2133
   -1.4077    				1.1557
   -1.7723    				1.2422
   -0.9674    				1.3423
   -1.5405    				2.1758
   -0.9463    				3.1284

Light grey circle
Normalized BOLD response	SE
(group mean)
         0         				0
    0.0132    				0.4456
   -0.7748    				0.6341
    1.0160    				0.9130
    1.3598    				1.1893
    3.3565    				1.4303
    5.9489    				1.5552
   10.1067    				2.0056
   14.1591    				2.1331
   17.5121    				2.0957
   20.0406    				2.1438
   21.0187   				2.3489
   20.3906   				2.3428
   20.4236   				2.4514
   17.6024    				2.5027
   14.0121    				2.2544
   12.5282    				2.0478
   10.0931    				1.6388
    7.8796    				1.4919
    6.4241    				1.5700
    4.6039    				1.3927
    4.2101    				1.7260
    3.0257    				1.4648
    1.6588    				1.7247
    2.2831    				1.6168
    1.9172    				1.9298
    2.8644    				2.1784
    3.0706   				 2.3935
    3.8701    				2.3415
    3.0318    				2.2490
    2.7218    				2.1666
    2.0149    				1.8597
    1.4936    				1.9776
    0.6426    				1.7636
   -0.0366    				2.1524
    0.7071    				1.5489
    0.9863    				1.5487
    1.0338    				1.6731
    2.0969    				1.6616
   -1.3586    				4.1690
   -2.9273    				4.4625

Dark grey circle
Normalized BOLD response	SE
(group mean)
         0         				0
    0.1945    				0.7602
   -0.1268    				0.7771
    0.8485    				0.8110
    1.9250    				0.9442
    3.1587    				1.0526
    5.9910    				1.3159
    8.5013    				1.6224
   12.1037    				1.6741
   14.1094    				1.7975
   16.7402    				2.1282
   17.3075    				2.0378
   17.6522    				1.8266
   15.5389    				2.1299
   15.2945    				2.6200
   14.2159    				2.6291
   10.9334    				2.3587
    9.0919    				2.3631
    7.0605    				2.2006
    5.0110    				1.5817
    3.5659    				1.7770
    2.5626    				1.2607
    2.4829    				1.6626
    2.8357   				1.2875
    2.9062    				1.5005
    3.7230    				1.3526
    4.0537    				1.3312
    4.0862    				1.4099
    3.5343    				1.3046
    4.7550    				1.6313
    4.5902    				1.3533
    4.8062    				1.8711
    4.2959    				1.9641
    3.2213    				1.8654
    3.3819    				1.7541
    3.2719    				1.7190
    3.0409    				1.3175
    3.5210    				1.7363
    3.4754    				1.7517
    2.9701    				2.0564
    1.5857    				2.6168


FREQUENCY EXPERIMENT

Primary stimulus (circle shown only once)
Normalized BOLD response	SE
(group mean)
           0     				0
    0.9339  				0.5506
    0.6377  				0.6656
    0.8605  				1.2415
    2.8302   				1.5413
    3.8857  				1.9822
    7.6060   				2.3488
   10.7812              	2.4827
   15.9167  				2.6951
   20.8486  				2.6044
   24.1219  				2.5479
   27.7705  				2.7991
   30.2152  				2.9117
   29.9291    				3.4179
   29.7940    				3.8950
   27.9612    				3.4341
   25.8567    				3.7406
   22.4338    				3.2936
   19.8439    				3.0823
   14.7924    				2.9347
   12.2217    				2.5076
    8.7400    				2.3143
    5.9714    				2.1676
    4.0240    				1.9850
    2.8294    				1.6149
    2.6622    				1.6414
    2.1756    				1.2458
    1.9688    				1.1931
    2.7019    				1.2257
    2.0303    				1.1731
    2.0743    				1.3368
    2.7121    				1.2699
    1.6365    				1.2771
    1.6556    				1.2289
    1.8812    				0.8048
    0.5296    				0.8853
   -0.7655    				0.9827
    0.1135    				1.0717
   -2.1834    				1.1790
   -1.4209    				1.1839
   -0.8880    				1.3658
   -0.8326    				0.8553
   -0.1576    				1.0550
   -1.8951    				1.4949
    0.3335    				2.2290
    1.6520    				2.7819
   -2.6146    				2.9818


ISI 1 s
Normalized BOLD response	SE
(group mean)
         0         				0
    0.9339    				0.5506
    0.6377    				0.6656
    0.8605    				1.2415
    2.8302    				1.5413
    3.8857    				1.9822
    7.6060    				2.3488
   10.7812    				2.4827
   15.9167    				2.6951
   20.8486    				2.6044
   24.1219    				2.5479
   27.7705    				2.7991
   30.2152    				2.9117
   29.9291    				3.4179
   29.7940    				3.8950
   27.9612    				3.4341
   25.8567   				3.7406
   22.4338    				3.2936
   19.8439    				3.0823
   14.7924    				2.9347
   12.2217    				2.5076
    8.7400    				2.3143
    5.9714    				2.1676
    4.0240    				1.9850
    2.8294    				1.6149
    2.6622    				1.6414
    2.1756    				1.2458
    1.9688    				1.1931
    2.7019    				1.2257
    2.0303    				1.1731
    2.0743    				1.3368
    2.7121    				1.2699
    1.6365    				1.2771
    1.6556    				1.2289
    1.8812    				0.8048
    0.5296    				0.8853
   -0.7655    				0.9827
    0.1135    				1.0717
   -2.1834    				1.1790
   -1.4209    				1.1839
   -0.8880    				1.3658
   -0.8326    				0.8553
   -0.1576    				1.0550
   -1.8951    				1.4949
    0.3335    				2.2290
    1.6520    				2.7819
   -2.6146    				2.9818

ISI 4 s
Normalized BOLD response	SE
(group mean)
         0         				0
   -0.9843    				0.9162
   -0.2941    				1.1325
   -0.2628    				1.1917
   -0.0781    				1.5874
    1.1046    				2.0208
    3.4291    				2.0933
    8.4621    				2.1740
   11.5784    				1.8953
   14.5250    				1.8176
   16.3377    				1.7539
   17.9412    				1.7620
   15.8403    				1.8128
   16.0534    				2.0569
   15.0784    				2.2040
   15.0185    				2.0776
   16.4071    				2.1982
   16.6995    				2.3904
   18.4323    				2.6816
   19.1455    				2.3328
   19.7447    				2.5688
   19.0649    				2.1139
   17.1406    				2.5955
   14.8936    				2.1960
   13.0652    				2.0254
   10.6680    				1.6164
    8.5641    				1.5398
    5.7233    				1.3586
    3.7888    				1.1900
    3.1033    				1.2490
    2.9952    				1.1366
    1.0799    				1.2513
   -0.2706    				1.1005
   -0.6071    				1.5219
   -0.9331    				1.6687
   -0.3660    				1.7616
   -0.2551   				1.5253
   -1.8196    				1.7086
   -0.4254    				1.8044
   -1.4930    				1.8849
   -1.2505    				1.8725
   -1.6496    				2.1418
   -1.1607    				1.8389
    0.1136    				2.0183
   -1.1538    				1.4669
   -1.5296    				1.5428
   -0.8056   				1.4577
   -0.2537    				1.6765
   -1.5407    				2.1506
   -0.5262    				1.7723
   -3.0813    				2.0905
   -2.3370    				2.6429
